# Supplementary material for: Changes in NK Cells and Exhausted Th Cell Phenotype in RA Patients Treated with Janus Kinase Inhibitors: Implications for Adverse Effects
Source: Int J Mol Sci. 2025 May 28;26(11):5160. doi: 10.3390/ijms26115160 (PMC12155405; doi:10.3390/ijms26115160)
Supplement: Supplementary file 1 [file ijms-26-05160-s001.zip]

Archive with 1 entries (1 files):
- ijms-3584672-supplementary.pptx
